# Supplementary material for: Automating Middle-Down Mass Spectrometry Analysis for Extensive Antibody Characterization
Source: Anal Chem. 2026 Apr 13;98(16):11707–19. doi: 10.1021/acs.analchem.5c06408 (PMC13107428; doi:10.1021/acs.analchem.5c06408)
Supplement: Supplementary file 2 [file ac5c06408_si_002.xlsx]

## Sheet: Table_S1
Table S1. Intact Mass Deconvolution Results
Proteoform Studio v1.0.25206
Date	Filename	Sample (Preparation)	MS1	Est. Total Amount Injected (μg) (assuming 100% recovery; true amount likely lower)	Cleanup	mAb Abbreviation	Subunit Type	Mass Type	Tz Fab Theo.	SILu Fab Theo.	NIST Fab Theo.	Tz Fab Obs. (Default Window)	SILu Fab Obs. (Default Window)	NIST Fab Obs. (Default Window)	Tz Fab Obs. (Default Window) (Error, ppm)	SILu Fab Obs. (Default Window) (Error, ppm)	NIST Fab Obs. (Default Window) (Error, ppm)	Tz Lc Theo.	Tz Fd Theo.	SILu Lc Theo.	SILu Fd Theo.	NIST Lc Theo.	NIST Fd Theo.	Tz Lc Obs. (Default Window)	Tz Fd Obs. (Default Window)	Off By 1 Tz Fd Obs. (Default Window)	SILu Lc Obs. (PyroGlu @ N) (Default Window)	SILu Fd Obs. (Default Window)	Off By 1 SILu Fd Obs. (Default Window)	NIST Lc Obs. (Default Window)	NIST Fd Obs. (PyroGlu @ N) (Default Window)	Off By 1 NIST Fd Obs. (PyroGlu @ N) (Default Window)	Tz Lc Obs. (Default Window) (Error, ppm)	Tz Fd Obs. (Default Window) (Error, ppm)	Off By 1 Tz Fd Obs. (Default Window) (Error, ppm)	SILu Lc Obs. (Default Window) (Error, ppm)	SILu Fd Obs. (Default Window) (Error, ppm)	Off By 1 SILu Fd Obs. (Default Window) (Error, ppm)	NIST Lc Obs. (Default Window) (Error, ppm)	NIST Fd Obs. (Default Window) (Error, ppm)	Off By 1 NIST Fd Obs. (Default Window) (Error, ppm)
20250404	Mix_Fab_7500.raw	Mixture (NIST, Trastuzumab, SILu MSQC4) (GingisKHAN)	Res. 7.5k	1	Zeba	Mix	Fab	Average	47398.4	46731.8	47388.7	47398.6	46731.8	47388.9	3.37564	0.641961	4.43143	-	-	-	-	-	-	-	-	-	-	-	-	-	-	-	-	-	-	-	-	-	-	-	-
20250404	SILu_Fab_7500_eFT.raw	SILu MSQC4 (GingisKHAN)	Res. 7.5k	0.5	Zeba	SILu	Fab	Average	-	46731.8	-	-	46731.8	-	-	0.641961	-	-	-	-	-	-	-	-	-	-	-	-	-	-	-	-	-	-	-	-	-	-	-	-	-
20250404	Tz_Fab_7500_eFT.raw	Trastuzumab (GingisKHAN)	Res. 7.5k	1	Zeba	Tz	Fab	Average	47398.4	-	-	47398.7	-	-	5.27444	-	-	-	-	-	-	-	-	-	-	-	-	-	-	-	-	-	-	-	-	-	-	-	-	-	-
20250404	NIST_Fab_1500_no_eFT.raw	NIST (GingisKHAN)	Res. 15k, no eFT	1	Zeba	NIST	Fab	Average	-	-	47388.7	-	-	47387.9	-	-	-16.4596	-	-	-	-	-	-	-	-	-	-	-	-	-	-	-	-	-	-	-	-	-	-	-	-
20250404	NIST_Fab_7500_eFT.raw	NIST (GingisKHAN)	Res. 7.5k	1	Zeba	NIST	Fab	Average	-	-	47388.7	-	-	47388.8	-	-	1.0551	-	-	-	-	-	-	-	-	-	-	-	-	-	-	-	-	-	-	-	-	-	-	-	-
20250404	NIST_Fab_7500_NormalMass.raw	NIST (GingisKHAN)	Res. 7.5k/Normal Mass	1	Zeba	NIST	Fab	Average	-	-	47388.7	-	-	47388.6	-	-	-2.11021	-	-	-	-	-	-	-	-	-	-	-	-	-	-	-	-	-	-	-	-	-	-	-	-
20250410	Mix_Fab.raw	Mixture (NIST, Trastuzumab, SILu MSQC4) (GingisKHAN)	Res. 7.5k	0.5	Zeba	Mix	Fab	Average	47398.4	46731.8	47388.7	47398.7	46732	47389.1	6.11835	3.63778	7.80777	-	-	-	-	-	-	-	-	-	-	-	-	-	-	-	-	-	-	-	-	-	-	-	-
20250410	SILu_Fab.raw	Mixture (NIST, Trastuzumab, SILu MSQC4) (GingisKHAN)	Res. 7.5k	0.5	Zeba	SILu	Fab	Average	-	46731.8	-	-	46731.9	-	-	3.20981	-	-	-	-	-	-	-	-	-	-	-	-	-	-	-	-	-	-	-	-	-	-	-	-	-
20250410	Tz_Fab_02.raw	Mixture (NIST, Trastuzumab, SILu MSQC4) (GingisKHAN)	Res. 7.5k	0.5	Zeba	Tz	Fab	Average	47398.4	-	-	47398.7	-	-	5.69639	-	-	-	-	-	-	-	-	-	-	-	-	-	-	-	-	-	-	-	-	-	-	-	-	-	-
20250410	NIST_Fab_02.raw	NIST (GingisKHAN)	Res. 7.5k	0.5	Zeba	NIST	Fab	Average	-	-	47388.7	-	-	47388.9	-	-	3.37633	-	-	-	-	-	-	-	-	-	-	-	-	-	-	-	-	-	-	-	-	-	-	-	-
20250422-24	Mix_Fab.raw	Mixture (NIST, Trastuzumab, SILu MSQC4) (GingisKHAN)	Res 7.5k	0.5	Amicon 10k	Mix	Fab	Average	47398.4	46731.8	47388.7	47399.1	46732.3	47389.3	13.7135	10.4854	12.8723	-	-	-	-	-	-	-	-	-	-	-	-	-	-	-	-	-	-	-	-	-	-	-	-
20250422-24	SILu_Fab.raw	SILu MSQC4 (GingisKHAN)	Res 7.5k	0.5	Amicon 10k	SILu	Fab	Average	-	46731.8	-	-	46732.2	-	-	8.13151	-	-	-	-	-	-	-	-	-	-	-	-	-	-	-	-	-	-	-	-	-	-	-	-	-
20250422-24	Tz_Fab.raw	Trastuzumab (GingisKHAN)	Res 7.5k	0.5	Amicon 10k	Tz	Fab	Average	47398.4	-	-	47399.1	-	-	14.7684	-	-	-	-	-	-	-	-	-	-	-	-	-	-	-	-	-	-	-	-	-	-	-	-	-	-
20250422-24	NIST_Fab.raw	NIST (GingisKHAN)	Res 7.5k	0.5	Amicon 10k	NIST	Fab	Average	47398.4	46731.8	47388.7	-	-	47389.3	-	-	11.6061	-	-	-	-	-	-	-	-	-	-	-	-	-	-	-	-	-	-	-	-	-	-	-	-
20250404	NIST_Red_7500.raw	NIST (GingisKHAN --> reduction)	Res. 7.5k	0.5	Zeba	NIST	Lc, Fd	Average	-	-	-	-	-	-	-	-	-	-	-	-	-	23113.3	24256.2	-	-	-	-	-	-	-	-	-	-	-	-	-	-	-	-	-	-
20250404	Tz_Fab.raw	Trastuzumab (GingisKHAN)	Res. 240k	0.5	Zeba	Tz	Fab	Monoisotopic	47398.4	-	-		-	-		-	-	-	-	-	-	-	-	-	-	-	-	-	-	-	-	-	-	-	-	-	-	-	-	-	-
20250404	NIST_Fab.raw	NIST (GingisKHAN)	Res. 240k	0.5	Zeba	NIST	Fab	Monoisotopic	-	-	47388.7	-	-		-	-		-	-	-	-	-	-	-	-	-	-	-	-	-	-	-	-	-	-	-	-	-	-	-	-
20250404	Mix_Red_240k.raw	Mixture (NIST, Trastuzumab, SILu MSQC4) (GingisKHAN --> reduction)	Res. 240k	0.75	Zeba	Mix	Lc, Fd	Monoisotopic	-	-	-	-	-	-	-	-	-	23428.5	23950.9	22928.1	23784.9	23113.3	24256.2	23428.3	23951.6	23950.6	22927.8	23785.7	23784.7	23113	24256.9	24255.9	-10.2345	31.107	-10.6451	-11.5989	30.7615	-11.2819	-11.3748	30.5799	-10.6468
20250404	SILu_Red_240k.raw	SILu MSQC4 (GingisKHAN --> reduction)	Res. 240k	0.5	Zeba	SILu	Lc, Fd	Monoisotopic	-	-	-	-	-	-	-	-	-	-	-	22928.1	23784.9	-	-	-	-	-	22927.9	23785.7	23784.7	-	-	-	-	-	-	-10.8924	31.1508	-10.8927	-	-	-
20250404	Tz_Red_240k.raw	Trastuzumab (GingisKHAN --> reduction)	Res. 240k	0.5	Zeba	Tz	Lc, Fd	Monoisotopic	-	-	-	-	-	-	-	-	-	23428.5	23950.9	-	-	-	-	23428.3	23951.6	23950.6	-	-	-	-	-	-	-10.229	30.8707	-10.8814	-	-	-	-	-	-
20250404	NIST_Red_240k.raw	NIST (GingisKHAN --> reduction)	Res. 240k	0.5	Zeba	NIST	Lc, Fd	Monoisotopic	-	-	-	-	-	-	-	-	-	-	-	-	-	23113.3	24256.2	-	-	-	-	-	-	23113.1	24256.9	24255.9	-	-	-	-	-	-	-10.0691	31.0865	-10.1401
20250404	NIST_Fab_Red_MS1.raw	NIST (GingisKHAN --> reduction)	Res. 240k	0.5	Zeba	NIST	Lc, Fd	Monoisotopic	-	-	-	-	-	-	-	-	-	-	-	-	-	23113.3	24256.2	-	-	-	-	-	-	23113	24256.9	24255.9	-	-	-	-	-	-	-13.1794	29.8155	-11.4111
20250404	NIST_Red_MS1_MassCheck.raw	NIST (GingisKHAN --> reduction)	Res. 240k/Normal Mass	0.5	Zeba	NIST	Lc, Fd	Monoisotopic	-	-	-	-	-	-	-	-	-	-	-	-	-	23113.3	24256.2	-	-	-	-	-	-	23113.3	24257.1	24256.1	-	-	-	-	-	-	-1.24128	37.4998	-3.72689
20250404	NIST_Red_MS1_MassCheck_AfterMassCal.raw	NIST (GingisKHAN --> reduction)	Res. 240k/Normal Mass	0.5	Zeba	NIST	Lc, Fd	Monoisotopic	-	-	-	-	-	-	-	-	-	-	-	-	-	23113.3	24256.2	-	-	-	-	-	-	23113.3	24257.1	24256.1	-	-	-	-	-	-	-2.30646	38.6677	-2.55894
20250410	Mix_Red.raw	Mixture (NIST, Trastuzumab, SILu MSQC4) (GingisKHAN --> reduction)	Res. 240k	0.25	Zeba	Mix	Lc, Fd	Monoisotopic	-	-	-	-	-	-	-	-	-	23428.5	23950.9	22928.1	23784.9	23113.3	24256.2	23428.3	23951.6	23950.6	22927.9	23785.7	23784.7	23113.1	24256.9	24255.9	-9.16191	31.4778	-10.2744	-9.9703	32.275	-9.76837	-10.2387	31.4201	-9.80658
20250410	SILu_Red.raw	Mixture (NIST, Trastuzumab, SILu MSQC4) (GingisKHAN --> reduction)	Res. 240k	0.25	Zeba	SILu	Lc, Fd	Monoisotopic	-	-	-	-	-	-	-	-	-	-	-	22928.1	23784.9	-	-	-	-	-	22927.9	23785.7	23784.7	-	-	-	-	-	-	-9.44343	32.3511	-9.69227	-	-	-
20250410	Tz_Red.raw	Mixture (NIST, Trastuzumab, SILu MSQC4) (GingisKHAN --> reduction)	Res. 240k	0.25	Zeba	Tz	Lc, Fd	Monoisotopic	-	-	-	-	-	-	-	-	-	23428.5	23950.9	-	-	-	-	23428.3	23951.6	23950.6	-	-	-	-	-	-	-9.2588	32.2327	-9.51949	-	-	-	-	-	-
20250410	NIST_Red.raw	NIST (GingisKHAN --> reduction)	Res. 240k	0.25	Zeba	NIST	Lc, Fd	Monoisotopic	-	-	-	-	-	-	-	-	-	-	-	-	-	23113.3	24256.2	-	-	-	-	-	-	23113.1	24256.9	24255.9	-	-	-	-	-	-	-10.1569	32.177	-9.04966
20250410	NIST_Red_MassCheck.raw	NIST (GingisKHAN --> reduction)	Res. 240k	0.25	Zeba	NIST	Lc, Fd	Monoisotopic	-	-	-	-	-	-	-	-	-	-	-	-	-	23113.3	24256.2	-	-	-	-	-	-	23113.1	24256.9	24255.9	-	-	-	-	-	-	-9.5153	28.77	-12.4566
20250422-24	Mix_Red.raw	Mixture (NIST, Trastuzumab, SILu MSQC4) (GingisKHAN --> reduction)	Res. 240k	0.5	Amicon 10k	Mix	Lc, Fd	Monoisotopic	-	-	-	-	-	-	-	-	-	23428.5	23950.9	22928.1	23784.9	23113.3	24256.2	23428.3	23951.7	23950.7	22927.9	23785.7	23784.7	23113.1	24256.9	24255.9	-11.3473	32.9224	-8.82974	-8.95888	32.8111	-9.23231	-9.4491	32.7191	-8.50753
20250422-24	SILu_Red.raw	SILu MSQC4 (GingisKHAN --> reduction)	Res. 240k	0.5	Amicon 10k	SILu	Lc, Fd	Monoisotopic	-	-	-	-	-	-	-	-	-	-	-	22928.1	23784.9	23113.3	24256.2	-	-	-	22927.9	23785.7	23784.7	-	-	-	-	-	-	-8.06957	33.3875	-8.6559	-	-	-
20250422-24	Tz_Red.raw	Trastuzumab (GingisKHAN --> reduction)	Res. 240k	0.5	Amicon 10k	Tz	Lc, Fd	Monoisotopic	-	-	-	-	-	-	-	-	-	23428.5	23950.9	-	-	-	-	23428.3	23951.7	23950.7	-	-	-	-	-	-	-8.56264	33.5378	-8.21432	-	-	-	-	-	-
20250422-24	NIST_Red.raw	NIST (GingisKHAN --> reduction)	Res. 240k	0.5	Amicon 10k	NIST	Lc, Fd	Monoisotopic	-	-	-	-	-	-	-	-	-	-	-	-	-	23113.3	24256.2	-	-	-	-	-	-	23113.1	24256.9	24255.9	-	-	-	-	-	-	-8.57515	30.1416	-11.085
20250428	NIST_Red_MS1.raw	NIST (GingisKHAN --> reduction)	Res. 240k	0.5	Amicon 10k	NIST	Lc, Fd	Monoisotopic	-	-	-	-	-	-	-	-	-	-	-	-	-	23113.3	24256.2	-	-	-	-	-	-	23113.1	24256.9	24255.9	-	-	-	-	-	-	-7.80892	32.6589	-8.56772
Reference
ChemCalc: a building block for tomorrow’s chemical infrastructure. Patiny, Luc; Borel, Alain Journal of Chemical Information and Modeling 2013. DOI:10.1021/ci300563h

## Sheet: Table_S2
Table S2. NIST mAb Lc Sequence Coverage, Manual vs. Automatic Analysis
Proteoform Studio v1.0.25206
						TDValidator (ProSight Native 1.0.25108)					Proteoform Studio 1.0.25206.1 (S/N 10; Default: Window 0.1; Slide 0.05; Peak Pick/Analyze Peaks), % Coverage						Proteoform Studio 1.0.25206.1 (S/N 10; Default: Window 0.2; Slide 0.1; Peak Pick/Analyze Peaks), % Coverage						Auto - Manual: Proteoform Studio 1.0.25206.1 (S/N 10; Default: Window 0.1; Slide 0.05; Peak Pick/Analyze Peaks), % Coverage						Auto - Manual: Proteoform Studio 1.0.25206.1 (S/N 10; Default: Window 0.2; Slide 0.1; Peak Pick/Analyze Peaks), % Coverage						Proteoform Studio 1.0.25206.1 (S/N 10; Default: Window 0.1; Slide 0.05; Peak Pick/Analyze Peaks), % Coverage (Score 0.68, Min. Obs. 1)
Filename	Sample (Preparation)	MS2	Est. Total Amount Injected (μg) (assuming 100% recovery; true amount likely lower)	Cleanup	Subunit	% Coverage Before Validation	% Coverage After Validation	Averaged Spectra	Microscans per Spectrum	Total No. Averaged Spectra	Score 0.65, Min. Obs. 1	Score 0.65, Min. Obs. 2	Score 0.65, Min. Obs. 3	Score 0.68, Min. Obs. 1	Score 0.68, Min. Obs. 2	Score 0.68, Min. Obs. 3	Score 0.65, Min. Obs. 1	Score 0.65, Min. Obs. 2	Score 0.65, Min. Obs. 3	Score 0.68, Min. Obs. 1	Score 0.68, Min. Obs. 2	Score 0.68, Min. Obs. 3	Score 0.65, Min. Obs. 1	Score 0.65, Min. Obs. 2	Score 0.65, Min. Obs. 3	Score 0.68, Min. Obs. 1	Score 0.68, Min. Obs. 2	Score 0.68, Min. Obs. 3	Score 0.65, Min. Obs. 1	Score 0.65, Min. Obs. 2	Score 0.65, Min. Obs. 3	Score 0.68, Min. Obs. 1	Score 0.68, Min. Obs. 2	Score 0.68, Min. Obs. 3	Unique to Manual	Shared	Unique to Auto
Mix_Red_tMS2_ETD.raw	Mixture (NIST, Trastuzumab, SILu MSQC4) (GingisKHAN --> reduction)	ETD 6 ms; targets: +25, +22	0.75	Zeba	Lc	76.4	59.9	14	3	42	62.3	44.8	35.8	55.7	40.1	28.8	62.3	44.3	29.7	57.1	39.6	26.4	2.4	-15.1	-24.1	-4.2	-19.8	-31.1	2.4	-15.6	-30.2	-2.8	-20.3	-33.5	26	108	15
Mix_Red_tMS2_EThcD.raw	Mixture (NIST, Trastuzumab, SILu MSQC4) (GingisKHAN --> reduction)	EThcD 6 ms/15%; targets: +25, +22	0.75	Zeba	Lc	83	63.7	15	3	45	64.6	49.1	39.6	59.9	42.9	35.4	68.4	51.9	34.9	62.3	44.8	29.7	0.9	-14.6	-24.1	-3.8	-20.8	-28.3	4.7	-11.8	-28.8	-1.4	-18.9	-34	43	128	28
Mix_Red_tMS2_HCD.raw	Mixture (NIST, Trastuzumab, SILu MSQC4) (GingisKHAN --> reduction)	HCD 30%	0.75	Zeba	Lc	35.4	26.4	14	3	42	25.5	21.2	18.4	24.1	19.8	17.5	25.9	21.7	18.4	24.1	19.8	17	-0.9	-5.2	-8	-2.3	-6.6	-8.9	-0.5	-4.7	-8	-2.3	-6.6	-9.4	16	56	6
Mix_Red_tMS2_UVPD.raw	Mixture (NIST, Trastuzumab, SILu MSQC4) (GingisKHAN --> reduction)	UVPD 25	0.75	Zeba	Lc	72.6	34.9	8	3	24	22.2	12.3	9	19.3	9.4	8.5	34.4	18.4	9.9	29.2	13.7	9	-12.7	-22.6	-25.9	-15.6	-25.5	-26.4	-0.5	-16.5	-25	-5.7	-21.2	-25.9	61	47	10
Mix_Red_tMS2_CID.raw	Mixture (NIST, Trastuzumab, SILu MSQC4) (GingisKHAN --> reduction)	CID 35%	0.75	Zeba	Lc	57.1	43.4	16	3	48	52.4	42.5	37.7	45.8	39.2	33	48.1	42.5	32.5	44.8	38.7	29.2	9	-0.9	-5.7	2.4	-4.2	-10.4	4.7	-0.9	-10.9	1.4	-4.7	-14.2	13	92	17
NIST_Red_tMS2_ETD.raw	NIST (GingisKHAN --> reduction)	ETD 6 ms; targets: +25, +22	0.5	Zeba	Lc	78.8	60.8	19	3	57	66.5	55.2	46.7	61.3	48.1	38.2	65.1	53.3	40.1	59.9	43.9	32.5	5.7	-5.6	-14.1	0.5	-12.7	-22.6	4.3	-7.5	-20.7	-0.9	-16.9	-28.3	16	119	15
NIST_Red_tMS2_EThcD.raw	NIST (GingisKHAN --> reduction)	EThcD 6 ms/15%; targets: +25, +22	0.5	Zeba	Lc	87.7	66	22	3	66	68.9	58.5	51.9	64.2	53.3	46.7	72.2	61.3	48.1	67.5	54.2	43.4	2.9	-7.5	-14.1	-1.8	-12.7	-19.3	6.2	-4.7	-17.9	1.5	-11.8	-22.6	37	143	28
NIST_Red_tMS2_HCD.raw	NIST (GingisKHAN --> reduction)	HCD 30%	0.5	Zeba	Lc	37.3	28.8	19	3	57	32.5	27.8	25	28.8	25.9	25	31.6	28.3	23.6	30.2	26.9	22.2	3.7	-1	-3.8	0	-2.9	-3.8	2.8	-0.5	-5.2	1.4	-1.9	-6.6	9	70	6
NIST_Red_tMS2_UVPD.raw	NIST (GingisKHAN --> reduction)	UVPD 25	0.5	Zeba	Lc	80.7	36.8	13	3	39	29.7	17	10.4	24.1	11.8	9.4	37.7	23.6	14.2	31.1	17.5	11.8	-7.1	-19.8	-26.4	-12.7	-25	-27.4	0.9	-13.2	-22.6	-5.7	-19.3	-25	49	62	10
NIST_Red_tMS2_CID.raw	NIST (GingisKHAN --> reduction)	CID 35%	0.5	Zeba	Lc	58.5	41.5	24	3	72	50.5	46.2	43.4	48.1	43.9	41.5	50.9	45.8	41	48.1	43.9	38.7	9	4.7	1.9	6.6	2.4	0	9.4	4.3	-0.5	6.6	2.4	-2.8	5	94	18
																						Min	-12.7	-22.6	-26.4	-15.6	-25.5	-31.1	-0.5	-16.5	-30.2	-5.7	-21.2	-34
																						Max	9	4.7	1.9	6.6	2.4	0	9.4	4.3	-0.5	6.6	2.4	-2.8
																						Average	1.29	-8.76	-14.43	-3.09	-12.78	-17.82	3.44	-7.11	-16.98	-0.79	-11.92	-20.23
																						Std Dev	6.8234	8.91406	10.3242	6.66124	9.80134	11.1821	3.092	7.0202	10.2904	3.71736	8.62964	11.2278

## Sheet: Table_S3
Table S3. NIST mAb Fd Sequence Coverage, Manual vs. Automatic Analysis
Proteoform Studio v1.0.25206
						TDValidator (ProSight Native 1.0.25108)					Proteoform Studio 1.0.25206.1 (S/N 10; Default: Window 0.1; Slide 0.05; Peak Pick/Analyze Peaks), % Coverage						Proteoform Studio 1.0.25206.1 (S/N 10; Default: Window 0.2; Slide 0.1; Peak Pick/Analyze Peaks), % Coverage						Auto - Manual: Proteoform Studio 1.0.25206.1 (S/N 10; Default: Window 0.1; Slide 0.05; Peak Pick/Analyze Peaks), % Coverage						Auto - Manual: Proteoform Studio 1.0.25206.1 (S/N 10; Default: Window 0.2; Slide 0.1; Peak Pick/Analyze Peaks), % Coverage						Proteoform Studio 1.0.25206.1 (S/N 10; Default: Window 0.1; Slide 0.05; Peak Pick/Analyze Peaks), % Coverage (Score 0.68, Min. Obs. 1)
Filename	Sample (Preparation)	MS2	Est. Total Amount Injected (μg) (assuming 100% recovery; true amount likely lower)	Cleanup	Subunit	% Coverage Before Validation	% Coverage After Validation	Averaged Spectra	Microscans per Spectrum	Total No. Averaged Spectra	Score 0.65, Min. Obs. 1	Score 0.65, Min. Obs. 2	Score 0.65, Min. Obs. 3	Score 0.68, Min. Obs. 1	Score 0.68, Min. Obs. 2	Score 0.68, Min. Obs. 3	Score 0.65, Min. Obs. 1	Score 0.65, Min. Obs. 2	Score 0.65, Min. Obs. 3	Score 0.68, Min. Obs. 1	Score 0.68, Min. Obs. 2	Score 0.68, Min. Obs. 3	Score 0.65, Min. Obs. 1	Score 0.65, Min. Obs. 2	Score 0.65, Min. Obs. 3	Score 0.68, Min. Obs. 1	Score 0.68, Min. Obs. 2	Score 0.68, Min. Obs. 3	Score 0.65, Min. Obs. 1	Score 0.65, Min. Obs. 2	Score 0.65, Min. Obs. 3	Score 0.68, Min. Obs. 1	Score 0.68, Min. Obs. 2	Score 0.68, Min. Obs. 3	Unique to Manual	Shared	Unique to Auto
Mix_Red_tMS2_ETD.raw	Mixture (NIST, Trastuzumab, SILu MSQC4) (GingisKHAN --> reduction)	ETD 6 ms; targets: +25, +22	0.75	Zeba	Fd	67	51.8	11	3	33	50.9	40.6	30.4	46	34.8	26.8	47.8	36.6	25.9	43.3	32.1	22.3	-0.9	-11.2	-21.4	-5.8	-17	-25	-4	-15.2	-25.9	-8.5	-19.7	-29.5	47	95	17
Mix_Red_tMS2_EThcD.raw	Mixture (NIST, Trastuzumab, SILu MSQC4) (GingisKHAN --> reduction)	EThcD 6 ms/15%; targets: +25, +22	0.75	Zeba	Fd	77.2	51.8	12	3	36	54.5	46.9	39.3	50	42.9	34.4	55.8	44.2	30.4	50.4	40.6	28.1	2.7	-4.9	-12.5	-1.8	-8.9	-17.4	4	-7.6	-21.4	-1.4	-11.2	-23.7	27	116	17
Mix_Red_tMS2_HCD.raw	Mixture (NIST, Trastuzumab, SILu MSQC4) (GingisKHAN --> reduction)	HCD 30%	0.75	Zeba	Fd	50.4	41.1	11	3	33	40.6	34.4	29	37.5	32.1	25.4	41.5	35.3	25	37.9	32.1	23.2	-0.5	-6.7	-12.1	-3.6	-9	-15.7	0.4	-5.8	-16.1	-3.2	-9	-17.9	20	85	8
Mix_Red_tMS2_UVPD.raw	Mixture (NIST, Trastuzumab, SILu MSQC4) (GingisKHAN --> reduction)	UVPD 25	0.75	Zeba	Fd	69.2	21.9	8	3	24	26.3	20.5	17.9	23.2	17.4	14.3	29	21.9	16.1	25.4	18.3	14.7	4.4	-1.4	-4	1.3	-4.5	-7.6	7.1	0	-5.8	3.5	-3.6	-7.2	25	49	36
Mix_Red_tMS2_CID.raw	Mixture (NIST, Trastuzumab, SILu MSQC4) (GingisKHAN --> reduction)	CID 35%	0.75	Zeba	Fd	65.6	46	14	3	42	54	48.2	44.2	50	44.2	42	55.8	48.2	40.2	52.7	44.2	37.5	8	2.2	-1.8	4	-1.8	-4	9.8	2.2	-5.8	6.7	-1.8	-8.5	8	104	20
NIST_Red_tMS2_ETD.raw	NIST (GingisKHAN --> reduction)	ETD 6 ms; targets: +25, +22	0.5	Zeba	Fd	72.3	46	14	3	42	54	42.9	37.5	47.8	41.1	34.4	52.2	43.3	33.5	49.6	38.4	28.6	8	-3.1	-8.5	1.8	-4.9	-11.6	6.2	-2.7	-12.5	3.6	-7.6	-17.4	16	96	20
NIST_Red_tMS2_EThcD.raw	NIST (GingisKHAN --> reduction)	EThcD 6 ms/15%; targets: +25, +22	0.5	Zeba	Fd	80.4	58	13	3	39	62.5	52.2	42.9	59.8	46.4	36.6	62.1	52.2	37.1	58	46.9	33.9	4.5	-5.8	-15.1	1.8	-11.6	-21.4	4.1	-5.8	-20.9	0	-11.1	-24.1	28	135	29
NIST_Red_tMS2_HCD.raw	NIST (GingisKHAN --> reduction)	HCD 30%	0.5	Zeba	Fd	56.7	41.5	14	3	42	44.6	39.7	36.6	42.9	37.5	33.5	45.5	43.3	33	43.3	40.2	30.4	3.1	-1.8	-4.9	1.4	-4	-8	4	1.8	-8.5	1.8	-1.3	-11.1	13	95	12
NIST_Red_tMS2_UVPD.raw	NIST (GingisKHAN --> reduction)	UVPD 25	0.5	Zeba	Fd	74.1	24.6	10	3	30	27.7	19.6	13.8	22.8	16.1	12.1	30.4	21.9	15.2	25	17.9	13.4	3.1	-5	-10.8	-1.8	-8.5	-12.5	5.8	-2.7	-9.4	0.4	-6.7	-11.2	33	51	34
NIST_Red_tMS2_CID.raw	NIST (GingisKHAN --> reduction)	CID 35%	0.5	Zeba	Fd	64.3	43.8	12	3	36	56.3	49.1	47.3	50.9	45.5	41.5	54.9	49.1	44.6	50.9	46.4	39.7	12.5	5.3	3.5	7.1	1.7	-2.3	11.1	5.3	0.8	7.1	2.6	-4.1	6	106	23
																						Min	-0.9	-11.2	-21.4	-5.8	-17	-25	-4	-15.2	-25.9	-8.5	-19.7	-29.5
																						Max	12.5	5.3	3.5	7.1	1.7	-2.3	11.1	5.3	0.8	7.1	2.6	-4.1
																						Average	4.49	-3.24	-8.76	0.44	-6.85	-12.55	4.85	-3.05	-12.55	1	-6.94	-15.47
																						Std Dev	4.08016	4.66362	7.19293	3.76658	5.30393	7.38651	4.36508	5.90485	8.39673	4.69468	6.35439	8.3816

## Sheet: Table_S4
Table S4. Cumulative Coverage with Aggregation of Multiple Files/Fragmentation Modes for Different Minimum Observation Settings
Proteoform Studio v1.0.25206
Peaks mode; window 0.1/time to slide 0.05; minimum fit score 0.68
Rep. 1 (Min. Obs. 1)						Rep. 2 (Min. Obs. 1)						Rep. 3 (Min. Obs. 1)
Sample Preparation	Acquisition Method	Fragmentation Method	Lc Composite Coverage (%)	Fd Composite Coverage (%)		Sample Preparation	Acquisition Method	Fragmentation Method	Lc Composite Coverage (%)	Fd Composite Coverage (%)		Sample Preparation	Acquisition Method	Fragmentation Method	Lc Composite Coverage (%)	Fd Composite Coverage (%)
NIST in Mixture	tMS2	EThcD (6 ms)	58.5	50		NIST in Mixture	tMS2	EThcD (6 ms)	58	50.9		NIST in Mixture	tMS2	EThcD (6 ms)	61.8	53.1
NIST in Mixture	tMS2	ETD (6 ms)	68.4	54.5		NIST in Mixture	tMS2	ETD (6 ms)	67.9	58.5		NIST in Mixture	tMS2	ETD (6 ms)	70.3	56.7
NIST in Mixture	tMS2	HCD (30%)	77.8	70.1		NIST in Mixture	tMS2	HCD (30%)	79.7	73.7		NIST in Mixture	tMS2	HCD (30%)	81.1	74.1
NIST in Mixture	tMS2	CID (35%)	84.4	76.8		NIST in Mixture	tMS2	CID (35%)	84.9	78.6		NIST in Mixture	tMS2	CID (35%)	84.4	78.6
NIST in Mixture	tMS2	UVPD (25 ms)	86.3	80.4		NIST in Mixture	tMS2	UVPD (25 ms)	89.6	82.6		NIST in Mixture	tMS2	UVPD (25 ms)	87.3	82.1
Rep. 1 (Min. Obs. 2)						Rep. 2 (Min. Obs. 2)						Rep. 3 (Min. Obs. 2)
Sample Preparation	Acquisition Method	Fragmentation Method	Lc Composite Coverage (%)	Fd Composite Coverage (%)		Sample Preparation	Acquisition Method	Fragmentation Method	Lc Composite Coverage (%)	Fd Composite Coverage (%)		Sample Preparation	Acquisition Method	Fragmentation Method	Lc Composite Coverage (%)	Fd Composite Coverage (%)
NIST in Mixture	tMS2	EThcD (6 ms)	43.9	40.6		NIST in Mixture	tMS2	EThcD (6 ms)	45.8	42.4		NIST in Mixture	tMS2	EThcD (6 ms)	46.7	44.2
NIST in Mixture	tMS2	ETD (6 ms)	54.2	45.5		NIST in Mixture	tMS2	ETD (6 ms)	60.4	50.4		NIST in Mixture	tMS2	ETD (6 ms)	60.4	50.9
NIST in Mixture	tMS2	HCD (30%)	66	61.6		NIST in Mixture	tMS2	HCD (30%)	71.7	67.4		NIST in Mixture	tMS2	HCD (30%)	71.7	68.8
NIST in Mixture	tMS2	CID (35%)	73.6	70.1		NIST in Mixture	tMS2	CID (35%)	76.4	72.3		NIST in Mixture	tMS2	CID (35%)	76.9	74.1
NIST in Mixture	tMS2	UVPD (25 ms)	76.4	75		NIST in Mixture	tMS2	UVPD (25 ms)	79.2	77.2		NIST in Mixture	tMS2	UVPD (25 ms)	79.7	78.6
Rep. 1 (Min. Obs. 3)						Rep. 2 (Min. Obs. 3)						Rep. 3 (Min. Obs. 3)
Sample Preparation	Acquisition Method	Fragmentation Method	Lc Composite Coverage (%)	Fd Composite Coverage (%)		Sample Preparation	Acquisition Method	Fragmentation Method	Lc Composite Coverage (%)	Fd Composite Coverage (%)		Sample Preparation	Acquisition Method	Fragmentation Method	Lc Composite Coverage (%)	Fd Composite Coverage (%)
NIST in Mixture	tMS2	EThcD (6 ms)	32.1	33.9		NIST in Mixture	tMS2	EThcD (6 ms)	34.9	34.8		NIST in Mixture	tMS2	EThcD (6 ms)	37.7	36.6
NIST in Mixture	tMS2	ETD (6 ms)	43.4	40.6		NIST in Mixture	tMS2	ETD (6 ms)	52.4	43.8		NIST in Mixture	tMS2	ETD (6 ms)	53.3	44.6
NIST in Mixture	tMS2	HCD (30%)	54.7	55.8		NIST in Mixture	tMS2	HCD (30%)	65.1	58.9		NIST in Mixture	tMS2	HCD (30%)	65.6	62.1
NIST in Mixture	tMS2	CID (35%)	64.6	68.3		NIST in Mixture	tMS2	CID (35%)	70.8	67.9		NIST in Mixture	tMS2	CID (35%)	72.2	68.8
NIST in Mixture	tMS2	UVPD (25 ms)	67.9	73.2		NIST in Mixture	tMS2	UVPD (25 ms)	73.1	72.8		NIST in Mixture	tMS2	UVPD (25 ms)	74.5	73.2

## Sheet: Table_S5
Table S5. NIST Lc Subunit Total Ion Chromatograph Normalized Signal Level, Replicates from Preliminary Dataset
Mode	Replicate	Acquisition Date	Lc TIC NL
EThcD	1	4/4-6/2025	3250000
EThcD	2	4/4-6/2025	4430000
EThcD	3	4/4-6/2025	4700000
ETD	1	4/4-6/2025	3320000
ETD	2	4/10-12/2025	11400000
ETD	3	4/10-12/2025	10800000
HCD	1	4/4-6/2025	2860000
HCD	2	4/10-12/2025	9190000
HCD	3	4/10-12/2025	9780000
CID	1	4/4-6/2025	5060000
CID	2	4/10-12/2025	8900000
CID	3	4/10-12/2025	9810000
UVPD	1	4/4-6/2025	4390000
UVPD	2	4/10-12/2025	8660000
UVPD	3	4/10-12/2025	8390000

## Sheet: Table_S6
Table S6. Cumulative Coverage with Aggregation of Multiple Files/Fragmentation Modes for Different Minimum Observation Settings
Proteoform Studio v1.0.25206
Peaks mode; window mode: All; minimum fit score 0.68
Rep. 1 (Min. Obs. 1)						Rep. 2 (Min. Obs. 1)						Rep. 3 (Min. Obs. 1)
Sample Preparation	Acquisition Method	Fragmentation Method	Lc Composite Coverage (%)	Fd Composite Coverage (%)		Sample Preparation	Acquisition Method	Fragmentation Method	Lc Composite Coverage (%)	Fd Composite Coverage (%)		Sample Preparation	Acquisition Method	Fragmentation Method	Lc Composite Coverage (%)	Fd Composite Coverage (%)
NIST in Mixture	tMS2	EThcD (6 ms)	57.5	52.2		NIST in Mixture	tMS2	EThcD (6 ms)	56.6	53.6		NIST in Mixture	tMS2	EThcD (6 ms)	60.4	56.7
NIST in Mixture	tMS2	ETD (6 ms)	66.5	58.5		NIST in Mixture	tMS2	ETD (6 ms)	67.5	59.4		NIST in Mixture	tMS2	ETD (6 ms)	68.9	61.6
NIST in Mixture	tMS2	HCD (30%)	76.9	74.1		NIST in Mixture	tMS2	HCD (30%)	76.4	75.4		NIST in Mixture	tMS2	HCD (30%)	78.8	78.6
NIST in Mixture	tMS2	CID (35%)	82.5	79.5		NIST in Mixture	tMS2	CID (35%)	81.6	78.6		NIST in Mixture	tMS2	CID (35%)	83	79.9
NIST in Mixture	tMS2	UVPD (25 ms)	86.8	83.5		NIST in Mixture	tMS2	UVPD (25 ms)	87.3	82.6		NIST in Mixture	tMS2	UVPD (25 ms)	86.3	84.4
Rep. 1 (Min. Obs. 2)						Rep. 2 (Min. Obs. 2)						Rep. 3 (Min. Obs. 2)
Sample Preparation	Acquisition Method	Fragmentation Method	Lc Composite Coverage (%)	Fd Composite Coverage (%)		Sample Preparation	Acquisition Method	Fragmentation Method	Lc Composite Coverage (%)	Fd Composite Coverage (%)		Sample Preparation	Acquisition Method	Fragmentation Method	Lc Composite Coverage (%)	Fd Composite Coverage (%)
NIST in Mixture	tMS2	EThcD (6 ms)	0	0		NIST in Mixture	tMS2	EThcD (6 ms)	0	0		NIST in Mixture	tMS2	EThcD (6 ms)	0	0
NIST in Mixture	tMS2	ETD (6 ms)	39.6	37.5		NIST in Mixture	tMS2	ETD (6 ms)	42.9	38.4		NIST in Mixture	tMS2	ETD (6 ms)	46.2	38.8
NIST in Mixture	tMS2	HCD (30%)	41	39.7		NIST in Mixture	tMS2	HCD (30%)	45.8	41.1		NIST in Mixture	tMS2	HCD (30%)	47.6	42.4
NIST in Mixture	tMS2	CID (35%)	57.1	61.6		NIST in Mixture	tMS2	CID (35%)	60.4	65.2		NIST in Mixture	tMS2	CID (35%)	64.2	66.1
NIST in Mixture	tMS2	UVPD (25 ms)	62.7	66.1		NIST in Mixture	tMS2	UVPD (25 ms)	64.6	70.5		NIST in Mixture	tMS2	UVPD (25 ms)	68.9	69.2
Rep. 1 (Min. Obs. 3)						Rep. 2 (Min. Obs. 3)						Rep. 3 (Min. Obs. 3)
Sample Preparation	Acquisition Method	Fragmentation Method	Lc Composite Coverage (%)	Fd Composite Coverage (%)		Sample Preparation	Acquisition Method	Fragmentation Method	Lc Composite Coverage (%)	Fd Composite Coverage (%)		Sample Preparation	Acquisition Method	Fragmentation Method	Lc Composite Coverage (%)	Fd Composite Coverage (%)
NIST in Mixture	tMS2	EThcD (6 ms)	0	0		NIST in Mixture	tMS2	EThcD (6 ms)	0	0		NIST in Mixture	tMS2	EThcD (6 ms)	0	0
NIST in Mixture	tMS2	ETD (6 ms)	0	0		NIST in Mixture	tMS2	ETD (6 ms)	0	0		NIST in Mixture	tMS2	ETD (6 ms)	0	0
NIST in Mixture	tMS2	HCD (30%)	0	0		NIST in Mixture	tMS2	HCD (30%)	0	0		NIST in Mixture	tMS2	HCD (30%)	0	0
NIST in Mixture	tMS2	CID (35%)	2.8	5.4		NIST in Mixture	tMS2	CID (35%)	6.6	6.7		NIST in Mixture	tMS2	CID (35%)	7.1	6.3
NIST in Mixture	tMS2	UVPD (25 ms)	6.1	10.3		NIST in Mixture	tMS2	UVPD (25 ms)	10.7	11.3		NIST in Mixture	tMS2	UVPD (25 ms)	10.8	10.7

## Sheet: Table_S7
Table S7. Cumulative Coverage with Aggregation of Multiple Files/Fragmentation Modes for Different Minimum Observation Settings
Proteoform Studio v1.0.25206
All 3 Reps for Each Fragmentation Mode (min. fit score 0.68)						All 3 Reps for Each Fragmentation Mode (min. fit score 0.68)
Peaks mode; window mode: slide 0.10, time to slide 0.05						Peaks mode; window mode: all
Min. Obs. 1						Min. Obs. 1
Sample Preparation	Acquisition Method	Fragmentation Method	Lc Composite Coverage (%)	Fd Composite Coverage (%)		Sample Preparation	Acquisition Method	Fragmentation Method	Lc Composite Coverage (%)	Fd Composite Coverage (%)
NIST in Mixture	tMS2	EThcD (6 ms)	73.1	61.2		NIST in Mixture	tMS2	EThcD (6 ms)	73.6	65.6
NIST in Mixture	tMS2	ETD (6 ms)	79.2	64.3		NIST in Mixture	tMS2	ETD (6 ms)	76.9	70.5
NIST in Mixture	tMS2	HCD (30%)	89.6	79		NIST in Mixture	tMS2	HCD (30%)	87.7	83
NIST in Mixture	tMS2	CID (35%)	93.4	83.5		NIST in Mixture	tMS2	CID (35%)	90.6	85.3
NIST in Mixture	tMS2	UVPD (25 ms)	95.8	86.2		NIST in Mixture	tMS2	UVPD (25 ms)	94.3	89.7
Min. Obs. 2						Min. Obs. 2
Sample Preparation	Acquisition Method	Fragmentation Method	Lc Composite Coverage (%)	Fd Composite Coverage (%)		Sample Preparation	Acquisition Method	Fragmentation Method	Lc Composite Coverage (%)	Fd Composite Coverage (%)
NIST in Mixture	tMS2	EThcD (6 ms)	63.2	54.5		NIST in Mixture	tMS2	EThcD (6 ms)	59.4	52.2
NIST in Mixture	tMS2	ETD (6 ms)	73.1	58.9		NIST in Mixture	tMS2	ETD (6 ms)	69.8	58.5
NIST in Mixture	tMS2	HCD (30%)	84	75		NIST in Mixture	tMS2	HCD (30%)	80.2	75.4
NIST in Mixture	tMS2	CID (35%)	87.7	80.8		NIST in Mixture	tMS2	CID (35%)	84.4	78.6
NIST in Mixture	tMS2	UVPD (25 ms)	89.6	84.4		NIST in Mixture	tMS2	UVPD (25 ms)	87.7	83
Min. Obs. 3						Min. Obs. 3
Sample Preparation	Acquisition Method	Fragmentation Method	Lc Composite Coverage (%)	Fd Composite Coverage (%)		Sample Preparation	Acquisition Method	Fragmentation Method	Lc Composite Coverage (%)	Fd Composite Coverage (%)
NIST in Mixture	tMS2	EThcD (6 ms)	55.2	48.2		NIST in Mixture	tMS2	EThcD (6 ms)	42	41.1
NIST in Mixture	tMS2	ETD (6 ms)	66	54.9		NIST in Mixture	tMS2	ETD (6 ms)	61.3	53.1
NIST in Mixture	tMS2	HCD (30%)	78.3	71.4		NIST in Mixture	tMS2	HCD (30%)	70.3	68.8
NIST in Mixture	tMS2	CID (35%)	83	78.6		NIST in Mixture	tMS2	CID (35%)	77.4	75
NIST in Mixture	tMS2	UVPD (25 ms)	85.4	82.6		NIST in Mixture	tMS2	UVPD (25 ms)	81.1	78.1

## Sheet: Table_S8
Table S8. Composite P-Scores for Aggregation of Multiple Files/Fragmentation Modes for Different Minimum Observation Settings
Proteoform Studio v1.0.25206
All 15 Files (5 Fragmentation Modes x 3 Reps) (min. fit score 0.68)							All 15 Files (5 Fragmentation Modes x 3 Reps) (min. fit score 0.68)
Peaks mode; window mode: slide 0.10, time to slide 0.05							Peaks mode; window mode: all
Min. No. Observations for Composite P-Score	Acquisition Method	Lc Composite P-Score	Fd Composite P-Score	-Log10 Lc Composite P-Score	-Log10 Fd Composite P-Score		Min. No. Observations for Composite P-Score	Acquisition Method	Lc Composite P-Score	Fd Composite P-Score	-Log10 Lc Composite P-Score	-Log10 Fd Composite P-Score
1	tMS2	1.7e-78	1.4e-64	77.7696	63.8539		1	tMS2	5.4e-163	1.2e-91	162.268	90.9208
2	tMS2	7.9e-165	3.9e-115	164.102	114.409		2	tMS2	1.8e-223	7.2e-112	222.745	111.143
3	tMS2	1.3e-260	2e-143	259.886	142.699		3	tMS2	4.2e-220	8.9e-106	219.377	105.051

## Sheet: Table_S14
Table S9. NIST mAb Sequence Coverage, PTCR MS3, Manual vs. Automatic Analysis
Proteoform Studio v1.0.25206
						TDValidator (ProSight Native 1.0.25254)		Proteoform Studio 1.0.25206.1 (S/N 10; Window 0.1; Slide 0.05; Peak Pick/Analyze Peaks), % Coverage										Proteoform Studio 1.0.25206.1 (S/N 10; Window 0.25; Slide 0.1; Peak Pick/Analyze Peaks), % Coverage										Proteoform Studio 1.0.25206.1 (S/N 10; Window Mode "All"; Peak Pick/Analyze Peaks), % Coverage										Auto - Manual: Proteoform Studio 1.0.25206.1 (S/N 10; Window 0.1; Slide 0.05; Peak Pick/Analyze Peaks), % Coverage										Auto - Manual: Proteoform Studio 1.0.25206.1 (S/N 10; Window 0.25; Slide 0.1; Peak Pick/Analyze Peaks), % Coverage
								Min. Fit Score 0.68		Min. Fit Score 0.65		Min. Fit Score 0.62		Min. Fit Score 0.60		Min. Fit Score 0.57		Min. Fit Score 0.68		Min. Fit Score 0.65		Min. Fit Score 0.62		Min. Fit Score 0.60		Min. Fit Score 0.57		Min. Fit Score 0.68		Min. Fit Score 0.65		Min. Fit Score 0.62		Min. Fit Score 0.60		Min. Fit Score 0.57		Min. Fit Score 0.68		Min. Fit Score 0.65		Min. Fit Score 0.62		Min. Fit Score 0.60		Min. Fit Score 0.57		Min. Fit Score 0.68
Filename	Sample (Preparation)	MS2	PTCR MS3	Est. Total Amount Injected (μg) (assuming 100% recovery; true amount likely lower)	Cleanup	Lc	Fd'	Lc	Fd'	Lc	Fd'	Lc	Fd'	Lc	Fd'	Lc	Fd'	Lc	Fd'	Lc	Fd'	Lc	Fd'	Lc	Fd'	Lc	Fd'	Lc	Fd'	Lc	Fd'	Lc	Fd'	Lc	Fd'	Lc	Fd'	Lc	Fd'	Lc	Fd'	Lc	Fd'	Lc	Fd'	Lc	Fd'	Lc	Fd'
NIST_IdeS_Red_PTCR-MS3_EThcD.raw	NIST (IdeS --> reduction)	4 ms	30 ms	1.5	Zeba	72.6	67.2	72.64	56.72	74.06	60.92	76.42	64.29	78.3	65.97	79.72	67.65	75	63.45	78.3	65.97	80.19	70.17	81.6	71.43	83.49	73.95	72.17	61.76	75.47	67.65	78.3	70.17	80.66	73.11	83.96	76.05	0.04	-10.48	1.46	-6.28	3.82	-2.91	5.7	-1.23	7.12	0.45	2.4	-3.75
NIST_IdeS_Red_PTCR-MS3_EThcD_02.raw	NIST (IdeS --> reduction)	4 ms	30 ms	1.5	Zeba	76.4	63.4	72.17	58.82	73.58	61.76	74.53	63.87	75.94	65.97	78.3	70.17	76.42	62.61	80.19	66.81	81.6	71.85	81.6	73.11	82.55	75.63	75	64.29	79.25	67.65	82.08	71.85	84.43	73.11	85.85	74.37	-4.23	-4.58	-2.82	-1.64	-1.87	0.47	-0.46	2.57	1.9	6.77	0.02	-0.79
NIST_IdeS_Red_PTCR-MS3_EThcD_03.raw	NIST (IdeS --> reduction)	4 ms	30 ms	1.5	Zeba	75.9	66	71.23	59.24	75	62.61	76.42	66.39	77.83	68.07	79.25	71.43	77.83	63.87	81.13	66.39	83.49	70.17	84.91	71.85	85.85	76.47	74.06	61.34	78.3	65.97	81.6	69.33	83.02	71.85	83.96	74.37	-4.67	-6.76	-0.9	-3.39	0.52	0.39	1.93	2.07	3.35	5.43	1.93	-2.13
NIST_IdeS_Red_PTCR-MS3_ETD.raw	NIST (IdeS --> reduction)	4 ms	30 ms	1.5	Zeba	74.1	60.1	64.15	51.26	65.57	53.36	67.45	55.46	69.34	57.98	70.28	58.82	70.28	54.62	73.58	59.24	75	61.76	75.94	63.87	76.42	65.55	66.98	55.46	73.11	58.4	75	60.92	76.89	62.18	78.3	65.13	-9.95	-8.84	-8.53	-6.74	-6.65	-4.64	-4.76	-2.12	-3.82	-1.28	-3.82	-5.48
NIST_IdeS_Red_PTCR-MS3_ETD_02.raw	NIST (IdeS --> reduction)	4 ms	30 ms	1.5	Zeba	72.6	61.8	66.04	51.68	67.92	54.62	68.87	55.04	71.7	55.46	71.7	58.4	70.28	56.3	73.11	58.82	75	61.34	75.94	62.18	77.36	63.45	68.87	55.46	72.17	58.82	75.47	62.61	75.47	64.29	76.42	66.39	-6.56	-10.12	-4.68	-7.18	-3.73	-6.76	-0.9	-6.34	-0.9	-3.4	-2.32	-5.5
NIST_IdeS_Red_PTCR-MS3_ETD_03.raw	NIST (IdeS --> reduction)	4 ms	30 ms	1.5	Zeba	72.2	59.7	62.74	49.16	66.04	52.1	66.98	54.62	69.81	55.46	70.28	58.4	70.28	57.14	71.7	58.4	74.53	60.08	75.47	61.34	77.36	63.45	65.09	55.46	68.87	60.08	72.64	62.61	75.94	63.87	76.42	65.97	-9.46	-10.54	-6.16	-7.6	-5.22	-5.08	-2.39	-4.24	-1.92	-1.3	-1.92	-2.56
NIST_IdeS_Red_PTCR-MS3_HCD.raw	NIST (IdeS --> reduction)	0.35	30 ms	1.5	Zeba	48.1	46.2	45.75	39.92	46.23	40.76	47.17	44.96	48.11	46.22	48.58	48.32	49.53	40.34	51.89	44.54	52.36	47.9	53.3	50	54.25	52.94	47.17	39.92	50	44.54	51.89	47.48	53.3	49.58	54.72	52.52	-2.35	-6.28	-1.87	-5.44	-0.93	-1.24	0.01	0.02	0.48	2.12	1.43	-5.86
NIST_IdeS_Red_PTCR-MS3_HCD_02.raw	NIST (IdeS --> reduction)	0.35	30 ms	1.5	Zeba	50	45.8	43.4	39.92	44.81	43.28	45.75	45.38	47.17	47.06	48.11	47.48	47.17	40.76	50	43.28	51.89	46.22	52.36	47.48	52.83	49.58	46.7	39.5	50	40.76	52.36	42.44	53.3	45.8	55.19	47.48	-6.6	-5.88	-5.19	-2.52	-4.25	-0.42	-2.83	1.26	-1.89	1.68	-2.83	-5.04
NIST_IdeS_Red_PTCR-MS3_HCD_03.raw	NIST (IdeS --> reduction)	0.35	30 ms	1.5	Zeba	51.9	45.8	43.4	39.08	45.75	42.44	45.75	44.96	45.75	45.8	47.17	47.06	49.06	40.76	50.94	43.7	53.77	46.22	54.25	47.9	55.66	49.58	48.58	38.24	51.42	41.18	52.83	44.96	54.25	47.48	56.6	49.16	-8.5	-6.72	-6.15	-3.36	-6.15	-0.84	-6.15	0	-4.73	1.26	-2.84	-5.04
																																					Min	-9.95	-10.54	-8.53	-7.6	-6.65	-6.76	-6.15	-6.34	-4.73	-3.4	-3.82	-5.86
																																					Max	0.04	-4.58	1.46	-1.64	3.82	0.47	5.7	2.57	7.12	6.77	2.4	-0.79
																																					Average	-5.80889	-7.8	-3.87111	-4.90556	-2.71778	-2.33667	-1.09444	-0.89	-0.0455556	1.30333	-0.883333	-4.01667
																																					Std Dev	3.33307	2.22955	3.10018	2.20832	3.42813	2.6257	3.54714	2.94808	3.7211	3.24085	2.35169	1.8027
[truncated: 18 more columns]
